# Supplementary material for: Unlocking the Potential of Na2Ti3O7-C Hollow Microspheres in Sodium-Ion Batteries via Template-Free Synthesis
Source: Nanomaterials (Basel). 2025 Mar 10;15(6):423. doi: 10.3390/nano15060423 (PMC11946267; doi:10.3390/nano15060423)
Supplement: Supplementary file 1 [file nanomaterials-15-00423-s001.zip]

Archive with 1 entries (1 files):
- nanomaterials-3505193-supplementary.pdf
